# Supplementary material for: Increasing fibre in white flour and bread: Implications for health and processing
Source: Nutr Bull. 2023 Oct 31;48(4):587–93. doi: 10.1111/nbu.12648 (PMC10947016; doi:10.1111/nbu.12648)
Supplement: Supplementary file 1 — Table S1. [file NBU-48-587-s001.xlsx]

## Sheet: Suppl-table_wheat-products
Supporting Information Table 1. List of food reported in the National Diet and Nutrition Survey data (rounds 9—11) that were modifed in the high fibre dietary scenario.
FoodNumber	FoodName
12	FLOUR BROWN (85%)
13	FLOUR CHAPATI BROWN
14	FLOUR CHAPATI WHITE
15	FLOUR WHITE HOUSEHOLD PLAIN
16	FLOUR WHITE SELF RAISING
21	FLOUR WHITE BREADMAKING
22	FLOUR WHOLEMEAL (100%)
101	ALL-BRAN LOAF
102	BROWN BREAD NO ADDED BRAN
103	BROWN BREAD FRIED BLEND OIL
104	BROWN BREAD FRIED IN PUFA OIL
105	BROWN BREAD FRIED IN DRIPPING
106	BROWN BREAD FRIED IN LARD
107	BROWN BREAD TOASTED
110	WHEATGERM BREAD EG HOVIS WHEATGERM BREAD
111	WHEATGERM BREAD, TOASTED
112	BREAD GRANARY
113	GRANARY BREAD, TOASTED
116	BREAD PITTA WHITE
117	BREAD PITTA WHOLEMEAL
118	BREAD VIT-BE
119	VITBE BREAD TOASTED NOT VITBE HI BRAN
120	BREAD, WHITE SLICED, NOT FORTIFIED
121	BREAD WHITE CRUSTY
122	BREAD WHITE ANY FRIED IN BLENDED VEG OIL
123	BREAD WHITE FRIED IN PUFA OIL
124	BREAD WHITE FRIED IN DRIPPING
125	BREAD WHITE FRIED IN LARD
126	BREAD WHITE TOASTED
127	BREAD WHITE FRENCH STICK
128	MILK BREAD WHITE
129	BREAD WHITE SLIMMERS
130	BREAD WHITE SCOTTISH BATCH LOAF
131	BREAD WHITE SODA
132	BREAD WHITE VIENNA
133	BREAD WHOLEMEAL
134	WHOLEMEAL BREAD FRIED BLENDED OIL
135	WHOLEMEAL BREAD FRIED PUFA OIL
136	WHOLEMEAL BREAD FRIED IN DRIPPING
137	BREAD WHOLEMEAL FRIED IN LARD
138	BREAD WHOLEMEAL TOASTED
139	BREADCUMBS WHITE HOMEMADE DRIED
140	BREADCRUMBS SHOP-BOUGHT DRIED
141	CHAPATIS BROWN IN BUTTER GHEE
142	CHAPATIS BROWN IN VEG GHEE
143	CHAPATI BROWN NO FAT
144	CHAPATIS WHITE IN BUTTER GHEE
145	CHAPATIS WHITE IN VEGETABLE GHEE
146	CHAPATI WHITE MADE WITHOUT FAT
147	CRUMPETS PIKELETS
148	CRUMPETS PIKELETS TOASTED
151	MUFFINS PLAIN ENGLISH NOT WHOLEMEAL
152	MUFFINS WHITE TOASTED
157	ROLLS HAMBURGER BUNS
158	ROLLS WHITE CRUSTY
159	ROLLS, WHITE SOFT, NOT FORTIFIED
160	ROLLS WHITE STARCH REDUCED
161	ROLLS, WHOLEMEAL, NOT FORTIFIED
162	BREAD VITBE FRIED BLENDED OIL
163	BREAD VITBE FRIED DRIPPING
164	BREAD VITBE FRIED IN LARD
165	VITBE HOVIS FRIED IN PUFA OIL
169	ROLL GRANARY BROWN WHEATGERM TOASTED
170	HAMBURGER ROLLS TOASTED
171	ROLLS WHITE TOASTED
172	ROLLS WHOLEMEAL TOASTED
173	MUFFINS ENGLISH WHOLEMEAL OR BRAN
174	WHOLEMEAL MUFFINS TOASTED
369	PLAIN SCONES
372	WHOLEMEAL SCONES PLAIN
257	CRISPBREADS STARCH REDUCED
258	CRISPBREADS EXTRA LIGHT
3148	PITTA BREAD, WHITE, TOASTED
3172	WHOLEMEAL BREAD, SLIMMERS, TOASTED
3431	WHOLEMEAL SODA BREAD TOASTED
3487	PITTA BREAD, WHOLEMEAL, TOASTED
3863	BREAD WHITE FRIED IN BUTTER
6463	WHOLEMEAL BREAD SESAME SEEDS SUNFLOWER SEEDS OLIVE
6833	PANINI WHITE BREAD ROLLS (E.G. M&S)
7165	WHITE BREAD WITH ADDED OMEGA 3
7609	BREAD HIGH FIBRE WHITE
7610	BREAD HIGH FIBRE WHITE TOASTED
7613	BREAD HIGH FIBRE FRIED IN PUFA
7614	BREAD WHOLEMEAL SLIMMERS EG NIMBLE, WEIGHT WATCHERS DANISH BROWN
7616	GRANARY FRENCH STICK
7621	BROWN, GRANARY, WHEATGERM ROLLS, SOFT, NOT FORTIFIED EG NOT MORRISONS
7622	NAAN BREAD PLAIN
7649	BREAD STICKS EG GRISSINI
8019	MULTISEED BREAD WHOLEMEAL ONLY
8020	MULTISEED BREAD WHITE ONLY
8177	HI BRAN BREAD
8178	HIBRAN BREAD TOASTED
8522	HIGH FIBRE WHITE BREAD FRIED IN BLENDED VEG OIL
8744	CIABATTA WHITE BREAD MADE WITH OLIVE OIL
9210	STRONG BREAD FLOUR WITH COOKING LOSSES
9211	BROWN FLOUR WITH COOKING LOSSES
9372	CONTINENTAL BREADS EG. CIABATTA FOCACCIA
9640	WHOLEMEAL BREAD FRIED IN BUTTER
9682	FRIED WHITE BREAD PALM OIL
10021	FLOUR WHOLEMEAL, BREADMAKING
10022	SELF RAISING WHOLEMEAL FLOUR
10023	FLOUR BROWN BREADMAKING
10179	WEST INDIAN HARD DOUGH BREAD
10203	MULTISEED BREAD WHITE ONLY TOASTED
10204	MULTISEED BREAD WHOLEMEAL ONLY TOASTED
10324	BREAD WHITE SLIMMERS TOASTED
10335	LOPROFIN LOW PROTEIN WHITE BREAD
10774	BREAD, WHITE WITH ADDED WHEATGERM
10775	BREAD, 50% WHITE AND 50% WHOLEMEAL FLOURS
10776	BREAD, WHITE WITH ADDED WHEATGERM TOASTED
10777	BREAD, 50% WHITE AND 50% WHOLEMEAL FLOURS TOASTED
10778	BREAD ROLLS, WHITE WITH ADDED WHEATGERM
10779	BREAD ROLLS, 50% WHITE AND 50% WHOLEMEAL FLOURS
10807	BROWN BREAD WITH ADDED WHEAT BRAN AND FOLIC ACID
11067	WHITE MILK BREAD WITH ADDED CALCIUM EG WARBURTONS
11282	BREAD SANDWICH WHOLEMEAL THINS KINGSMILL
11285	M&S SUPER SEEDED BREAD ONLY
225	WEETABIX AND OTHER WHOLEWHEAT BISKS FORTIFIED
11134	WEETABIX BREAKFAST BISCUITS FORTIFIED
8183	WEETABIX CRUNCHY BRAN - PREVIOUSLY ALPEN CRUNCHY BRAN
34	PASTA SPAGHETTI BOILED WHITE
30	PASTA NOODLES BOILED
36	PASTA SPAGHETTI WHOLEMEAL BOILED
32	PASTA NOODLES EGG BOILED
7601	PASTA, LASAGNE, WHITE, BOILED
27	PASTA MACARONI BOILED
9371	PASTA, EGG, FRESH, PLAIN BOILED
